# Supplementary material for: Genome-Wide Association Study (GWAS) of White Mold Resistance in Snap Bean
Source: Genes (Basel). 2022 Dec 6;13(12):2297. doi: 10.3390/genes13122297 (PMC9777983; doi:10.3390/genes13122297)
Supplement: Supplementary file 1 [file genes-13-02297-s001.zip]

Archive with 4 entries (4 files):
- Supple Table S1.xlsx
- Supple Table S2.xlsx
- Supple Table S3.xlsx
- Supple Table S4.xlsx
