# Supplementary material for: Genome-Wide Association Study (GWAS) of White Mold Resistance in Snap Bean
Source: Genes (Basel). 2022 Dec 6;13(12):2297. doi: 10.3390/genes13122297 (PMC9777983; doi:10.3390/genes13122297)
Supplement: Supplementary file 1 [file genes-13-02297-s001.zip › Supple Table S1.xlsx]

## Sheet: SBDP
Table S1. SBDP (Snap Bean Diversity Panel) constituents and mean data for years, combined years, and indexed years.
SnAP name	Alternative ID	Severity 2012	Severity 2013	Incidence 2012	Incidence 2013	severity 2012 & 2013 mean	incidence 2012 & 2013 mean	index severity & incidence 2012 geometric mean	index severity & incidence 2013 geometric mean
Acclaim	SnAP001	2.33	7	23.33	98.48	4.665	60.905	7.13	26.26
Angers	SnAP010	1	5.67	3.67	96.97	3.335	50.32	1.72	23.38
Astun	SnAP014	5.33	6.67	66.67	100	6	83.335	18.77	25.8
Balsas	SnAP018	3	6.67	30	100	4.835	65	9.37	25.8
Banga	SnAP019	1.67	6.67	7	100	4.17	53.5	3.25	25.8
BBL_156	SnAP023	3.33	6	26.67	100	4.665	63.335	9.3	24.49
Benchmark	SnAP027	5	8.33	60	100	6.665	80	17.17	28.85
Benton	SnAP028	6.67	7.33	66.67	100	7	83.335	21.04	27.07
Black_Valentine	SnAP030	1.67	6.67	13.33	100	4.17	56.665	4.66	25.8
Bogota	SnAP042	4.33	7.67	40	100	6	70	12.97	27.64
Booster	SnAP044	2	6.67	26.67	94.67	4.335	60.67	7.29	25.07
Brio	SnAP047	4	6.33	25	100	5.165	62.5	9.34	25.09
Brittle_Wax	SnAP048	3.67	7	33.33	100	5.335	66.665	11.02	26.46
Bronco	SnAP050	4.67	6.67	53.33	100	5.67	76.665	15.62	25.8
Cadillac	SnAP059	1	5.67	5.33	98.55	3.335	51.94	2.13	23.47
Calgreen	SnAP061	3	6	33.33	100	4.5	66.665	9.98	24.44
Carlo	SnAP064	5	6.86	56.67	99.36	5.93	78.015	16.82	26.07
Carson	SnAP065	2.67	5.67	26.67	96.49	4.17	61.58	8.29	23.38
Castano	SnAP067	4.5	6.67	52.5	100	5.585	76.25	15.36	25.8
Catania	SnAP069	3.67	6	30	100	4.835	65	10.36	24.44
Celtic	SnAP070	3	5.67	30	100	4.335	65	9.49	23.78
Charon	SnAP072	4.67	6.33	45	100	5.5	72.5	14.21	25.15
Cherokee	SnAP074	3.67	6.33	28.33	100	5	64.165	9.99	25.15
Coloma	SnAP077	5.67	7.33	68.33	100	6.5	84.165	19.66	27.07
Contender	SnAP078	5.33	8.33	46.67	100	6.83	73.335	15.26	28.82
Cyclone	SnAP083	4.33	5.67	48.33	100	5	74.165	14.05	23.78
Dandy	SnAP084	2.67	5.33	23.33	100	4	61.665	7.7	23.07
Derby	SnAP086	5.67	6.33	50	98.48	6	74.24	16.49	24.92
Doral	SnAP099	3	7.33	30	98.48	5.165	64.24	9.37	26.86
Dubbele_Witte	SnAP100	2.67	9	26.67	100	5.835	63.335	8.25	30
Dusky	SnAP102	4.33	6	38.33	93.93	5.165	66.13	12.6	23.71
Eagle	SnAP104	3.33	5.67	30	100	4.5	65	9.76	23.78
Ebro	SnAP112	4.33	5.67	45.67	100	5	72.835	13.86	23.65
Embassy	SnAP113	5.67	7	71.67	100	6.335	85.835	20.12	26.46
Envy	SnAP115	4	7.33	33.33	98.41	5.665	65.87	11.31	26.85
Espada	SnAP118	5	7.33	50	100	6.165	75	15.66	27.07
Esquire	SnAP119	4.33	6.33	40	100	5.33	70	12.97	25.15
EZ_Pick	SnAP123	5.33	7.67	63.33	100	6.5	81.665	18.35	27.67
Ferrari	SnAP124	3.67	6.33	43.33	100	5	71.665	12.59	25.09
Festina	SnAP126	3.67	8	43.33	100	5.835	71.665	12.43	28.25
Flavio	SnAP130	1.67	5.67	16.67	98.33	3.67	57.5	4.75	23.54
Flavor_Sweet	SnAP131	3.67	6.67	33.33	100	5.17	66.665	11.01	25.75
Flo	SnAP133	3	5.67	20	100	4.335	60	7.57	23.73
FR_266	SnAP136	1.33	4.67	10	100	3	55	3.25	21.57
Fury	SnAP139	4.67	6	48.33	100	5.335	74.165	14.95	24.44
G122		1	2.33	0.67	76.08	1.665	38.375
Gallatin_50	SnAP144	4	6	50	100	5	75	14.08	24.49
Galveston	SnAP145	4	7.33	48.33	100	5.665	74.165	13.81	27.07
Gina	SnAP149	1.67	6.33	10	98.67	4	54.335	3.83	24.98
Gold_Mine	SnAP150	4.67	8	46.67	100	6.335	73.335	14.7	28.28
Goldrush	SnAP159	5	7	46.67	100	6	73.335	14.98	26.46
Green_Arrow	SnAP161	1.67	5.33	12.33	100	3.5	56.165	4.38	23.07
Grenoble	SnAP165	4.33	7	46.67	100	5.665	73.335	14.18	26.41
Hayden	SnAP167	5.67	7	66.67	100	6.335	83.335	19.4	26.46
Hercules	SnAP168	3.67	6.33	36.67	98.33	5	67.5	11.53	24.92
Hialeah	SnAP169	6	7	70	100	6.5	85	20.46	26.46
Hystyle	SnAP172	3.33	6.67	34	96.15	5	65.075	10.46	25.32
Idaho_Refugee	SnAP173	1	6.67	2	100	3.835	51	1.41	25.8
Igloo	SnAP175	4	6.67	38.33	100	5.335	69.165	12.09	25.8
Impact	SnAP176	1.67	6.67	14	98.33	4.17	56.165	4.69	25.58
Jade	SnAP183	3.67	5.67	35	100	4.67	67.5	11.22	23.73
Koala	SnAP192	1.33	5.33	4	100	3.33	52	2.27	23.07
Kylian	SnAP193	2.33	5.67	23.67	100	4	61.835	7.15	23.73
Labrador	SnAP194	6	6	60	97.92	6	78.96	18.79	24.23
Landmark	SnAP202	5	5.67	56.67	100	5.335	78.335	16.8	23.78
Landreth's_Stringless	SnAP203	3.72	7	24.5	100	5.36	62.25	9.05	26.41
Magnum	SnAP209	6	6	65	98.48	6	81.74	19.74	24.3
Masai	SnAP213	2.67	6.33	36.67	100	4.5	68.335	9.79	25.15
Matador	SnAP214	5	6	63.33	97.33	5.5	80.33	17.78	24.16
Medinah	SnAP217	1	4	0	95.06	2.5	47.53	1	19.45
Mercury	SnAP218	6.67	7.33	73.33	100	7	86.665	22.06	27.07
Minuette	SnAP222	3.5	4.67	35	97.7	4.085	66.35	11.07	21.11
Navarro	SnAP230	2.67	8.33	20	100	5.5	60	7.15	28.85
Nicelo	SnAP231	3	8	26.67	100	5.5	63.335	8.77	28.28
Nomad	SnAP233	1	5.67	6.67	100	3.335	53.335	2.55	23.78
Normandie	SnAP235	2	5.33	20	100	3.665	60	6.09	23.07
NY6020-5	SnAP236	2	3.33	15	82.73	2.665	48.865	5.27	16.49
Opus	SnAP237	5	6.67	53.33	98.04	5.835	75.685	15.96	25.56
Oregon_1604M	SnAP238	4.33	7.33	43.33	100	5.83	71.665	13.62	27.07
Oregon_2065	SnAP239	4.67	6.67	40	100	5.67	70	13.65	25.8
Oregon_5402	SnAP240	3.33	6	33.33	100	4.665	66.665	10.46	24.44
Oregon_5630	SnAP241	4.67	8.67	43.33	100	6.67	71.665	13.93	29.43
Oregon_91G	SnAP242	4.67	8	46.67	99.59	6.335	73.13	14.76	28.21
Palati	SnAP246	4	5.67	41.67	100	4.835	70.835	12.56	23.78
Paloma	SnAP247	3	7.33	28.33	100	5.165	64.165	8.94	27.07
Panama	SnAP248	2	6.33	8.33	100	4.165	54.165	3.97	25.15
Paulista	SnAP249	2.33	6.67	26.67	98.41	4.5	62.54	7.62	25.52
Pix	SnAP256	4	4	30	96.3	4	63.15	10.95	19.56
Polder	SnAP258	2	5.67	15	98.04	3.835	56.52	5.32	23.5
Profit	SnAP262	4	6.67	37	100	5.335	68.5	11.93	25.75
Prosperity	SnAP264	3.67	5.33	38.33	100	4.5	69.165	11.52	23.07
Provider	SnAP265	5.33	8	58.33	100	6.665	79.165	16.82	28.28
Redon	SnAP269	1.33	6	6.67	100	3.665	53.335	2.77	24.44
Renegade	SnAP271	6	5.67	63.33	100	5.835	81.665	19.4	23.78
Rocdor	SnAP274	1.67	6	7.33	100	3.835	53.665	3.35	24.44
Rockport	SnAP275	3.33	6	27.33	100	4.665	63.665	8.68	24.49
Roller	SnAP277	3	7.33	30.33	100	5.165	65.165	9.24	27.07
Roma_II	SnAP279	4	7.33	30	100	5.665	65	10.73	27.02
Romano_118	SnAP280	4.33	6.67	43.33	100	5.5	71.665	13.39	25.8
Romano_Gold	SnAP281	6	7	70	100	6.5	85	20.35	26.46
Royal_Burgundy	SnAP283	1.67	7	6.67	100	4.335	53.335	3.25	26.46
Sapporo	SnAP286	1.67	4.67	17	96.49	3.17	56.745	4.75	21.17
Scorpio	SnAP291	5	6.67	53.33	100	5.835	76.665	16.22	25.8
Sea_biscuit	SnAP292	3.67	8	30	100	5.835	65	10.26	28.25
Secretariat	SnAP293	5.67	6.33	63.33	100	6	81.665	18.84	25.09
Selecta	SnAP294	1	8	0.67	100	4.5	50.335	1	28.25
Serengeti	SnAP296	2	6.67	15.33	100	4.335	57.665	5.3	25.8
Serin	SnAP297	3.33	5.33	40	100	4.33	70	11.25	23.07
Seville	SnAP298	4.33	6.33	46.67	100	5.33	73.335	14.07	25.15
Shade	SnAP299	5.5	6.33	67.5	97.62	5.915	82.56	19.27	24.67
Sirio	SnAP304	1	5	3.33	100	3	51.665	1.83	22.28
Slenderella	SnAP305	2.67	5.33	31.67	97.22	4	64.445	8.92	22.72
Slenderpack	SnAP308	5.33	6.33	63.33	100	5.83	81.665	18.34	25.15
Sonesta	SnAP315	5.33	6.33	60	96.97	5.83	78.485	17.64	24.66
Spartacus	SnAP316	5.67	6.67	70	97.92	6.17	83.96	19.42	25.4
Speedy	SnAP317	5.33	9	56.67	100	7.165	78.335	17.37	30
Stallion	SnAP322	5	7.67	50	100	6.335	75	15.49	27.67
Stayton	SnAP323	1.67	5.33	20.33	100	3.5	60.165	5.14	23.07
Storm	SnAP325	4.67	7.33	43.33	100	6	71.665	14.21	27.07
Strike	SnAP328	5.33	7.67	58.33	98.04	6.5	78.185	17.62	27.38
Summit	SnAP331	3.67	6.33	36.67	100	5	68.335	11.38	25.15
Tapia	SnAP339	3.33	6.33	30	100	4.83	65	9.85	25.15
Tendercrop	SnAP344	4.33	6.33	43.33	100	5.33	71.665	13.63	25.15
Tendergreen	SnAP345	3	6.67	26.67	100	4.835	63.335	8.87	25.8
Teseo	SnAP348	2.33	5.67	13.33	100	4	56.665	5.38	23.73
Thoroughbred	SnAP350	6	6.33	70	98.04	6.165	84.02	20.46	24.9
Titan	SnAP352	4.67	6.33	56.67	100	5.5	78.335	16.06	25.15
Top_Crop	SnAP353	3.67	7	31.67	100	5.335	65.835	10.33	26.41
Trueblue	SnAP358	4.33	6	45	98.67	5.165	71.835	13.83	24.27
Ulysses	SnAP359	5	7.67	53.33	100	6.335	76.665	15.97	27.67
Unidor	SnAP360	1	2.67	0.33	76.51	1.835	38.42	1	14.27
Valentino	SnAP362	4	7.33	41.67	100	5.665	70.835	12.54	27.07
Venture	SnAP365	7.33	8.67	80	100	8	90	24.21	29.43
Warrior	SnAP368	3.67	6.33	31.67	100	5	65.835	10.48	25.15
Widusa	SnAP372	2	5.67	16.67	97.53	3.835	57.1	5.6	23.47
Zeus	SnAP377	4.67	7.33	33.33	100	6	66.665	12.23	27.07
Zodiac	SnAP378	5.67	8	58.33	100	6.835	79.165	17.85	28.28
