# Supplementary material for: Genome-Wide Association Study (GWAS) of White Mold Resistance in Snap Bean
Source: Genes (Basel). 2022 Dec 6;13(12):2297. doi: 10.3390/genes13122297 (PMC9777983; doi:10.3390/genes13122297)
Supplement: Supplementary file 1 [file genes-13-02297-s001.zip › Supple Table S2.xlsx]

## Sheet: SnAP
Table S2. SnAP (Snap bean Association Panel) constituents and straw test mean data.
SnAP name	Alternative ID	sub-panel	straw test mean
Acclaim	SnAP001	SBDP	6.31
Accord	SnAP002		5.25
Allure	SnAP003		7.17
Almaty	SnAP004		7.42
Amanda	SnAP005		6.58
Amigo	SnAP006		4.25
Amity	SnAP007		6.33
Amy	SnAP008		4.5
Amythest	SnAP009		5.64
Angers	SnAP010	SBDP	7.64
Apollo	SnAP011		5.25
Applause	SnAP012		4.5
Aristocrop	SnAP013		5
Astun	SnAP014	SBDP	5.75
Atlantic	SnAP015		4.86
Axel	SnAP016		6.78
Baby_Bop	SnAP017		5.33
Balsas	SnAP018	SBDP	6.33
Banga	SnAP019	SBDP	8.25
Barrier	SnAP020		6.42
BBL_109	SnAP021		4.5
BBL_110	SnAP022		6.39
BBL_156	SnAP023	SBDP	5.44
BBL_274	SnAP024		5.42
BBL_47	SnAP025		5.25
Beany_Baby	SnAP026		4.11
Benchmark	SnAP027	SBDP	5.08
Benton	SnAP028	SBDP	5.06
Biscayne	SnAP029		5.03
Black_Valentine	SnAP030	SBDP	4.58
Blazer	SnAP031		4.33
Blue_Crop	SnAP032		5.33
Blue_Duet	SnAP033		4.39
Blue_Knight	SnAP034		4.83
Blue_Lake_Pole	SnAP035		6.58
Blue_Lake_Pole_S7	SnAP036		7.17
Blue_Mountain	SnAP037		4
Blue_Peter_Pole	SnAP038		4.42
Blue_Ridge	SnAP039		4.33
Bluepak	SnAP040		5.61
Bogey	SnAP041		6.83
Bogota	SnAP042	SBDP	5
Bonanza	SnAP043		4.33
Booster	SnAP044	SBDP	7.67
Bountiful	SnAP045		3.83
Bounty	SnAP046		5.5
Brio	SnAP047	SBDP	4.89
Brittle_Wax	SnAP048	SBDP	4.5
Broker's_Choice	SnAP049		4.86
Bronco	SnAP050	SBDP	3.92
Burly	SnAP051		3.75
Burpee's_Stringless	SnAP052		3.92
Bush_Blue_Lake_53	SnAP053		6.19
Bush_Blue_Lake_Supreme	SnAP054		4.58
Bush_Kentucky_Wonder_125	SnAP055		4.67
Bush_Romano_350	SnAP056		5.17
Bush_Romano_635	SnAP057		6.17
Bush_Romano_71	SnAP058		4.67
Cadillac	SnAP059	SBDP	6.83
Caesar	SnAP060		5.31
Calgreen	SnAP061	SBDP	3.53
Cape	SnAP062		4.92
Capricorn	SnAP063		5.89
Carlo	SnAP064	SBDP	6.11
Carson	SnAP065	SBDP	5.83
Cartagena	SnAP066		7.5
Castano	SnAP067	SBDP	4.89
Castel	SnAP068		5.5
Catania	SnAP069	SBDP	5.75
Celtic	SnAP070	SBDP	6.78
Century_Gold	SnAP071		4.25
Charon	SnAP072	SBDP	4.75
Checkmate	SnAP073		4.19
Cherokee	SnAP074	SBDP	4
Climbing_French	SnAP075		4.89
Clyde	SnAP076		3.97
Coloma	SnAP077	SBDP	4.97
Contender	SnAP078	SBDP	3.81
Corbett_Refugee	SnAP079		5.33
Crest	SnAP080		4.11
Crossville	SnAP081		4.25
Cruiser	SnAP082		6.17
Cyclone	SnAP083	SBDP	4.58
Dandy	SnAP084	SBDP	4.67
Daytona	SnAP085		4.31
Derby	SnAP086	SBDP	4.36
DMC_04-01	SnAP087		5.5
DMC_04-04	SnAP088		5.47
DMC_04-14	SnAP089		6
DMC_04-34	SnAP090		4.92
DMC_04-60	SnAP091		6.83
DMC_04-61	SnAP092		6.33
DMC_04-88	SnAP093		5.17
DMC_04-94	SnAP094		5.86
DMC_06-01	SnAP095		3.25
DMC_06-39	SnAP096		4.28
DMC_08-02	SnAP097		4.61
DMC_08-52	SnAP098		4.69
Doral	SnAP099	SBDP	5.25
Dubbele_Witte	SnAP100	SBDP	4.94
Duchess	SnAP101		5.14
Dusky	SnAP102	SBDP	4.75
Dynasty	SnAP103		5.67
Eagle	SnAP104	SBDP	3.81
Earligreen	SnAP105		5.61
Earliwax	SnAP106		6.19
Early_Bird	SnAP107		5.67
Early_Blue	SnAP108		6.64
Early_Gallatin	SnAP109		3.92
Early_Riser	SnAP110		4.44
Early_Sunray	SnAP111		6.5
Ebro	SnAP112	SBDP	5.75
Embassy	SnAP113	SBDP	4.58
Empress	SnAP114		4.33
Envy	SnAP115	SBDP	5
Epoch	SnAP116		6.28
Erin	SnAP117		4.39
Espada	SnAP118	SBDP	3.97
Esquire	SnAP119	SBDP	5.36
Evergreen	SnAP120		7
Evolutie	SnAP121		6.11
EZ_Harvest	SnAP122		6.42
EZ_Pick	SnAP123	SBDP	4.92
Ferrari	SnAP124	SBDP	3.83
Fesca	SnAP125		4.92
Festina	SnAP126	SBDP	4.89
Flagrano	SnAP127		5.17
Flamata	SnAP128		4.67
Flaveol	SnAP129		6.17
Flavio	SnAP130	SBDP	6.17
Flavor_Sweet	SnAP131	SBDP	4.94
Flevoro	SnAP132		6.5
Flo	SnAP133	SBDP	3.33
Foremost	SnAP134		5.31
Fortex	SnAP135		4.78
FR_266	SnAP136	SBDP	5.5
Frenchy	SnAP137		6.25
Freshpick	SnAP138		4.25
Fury	SnAP139	SBDP	6.08
G122			3.33
Gabriella	SnAP140		4.94
Gaelic	SnAP141		5.39
Galagold	SnAP142		4.67
Galamor	SnAP143		4.31
Gallatin_50	SnAP144	SBDP	3.78
Galveston	SnAP145	SBDP	4.81
Gator_Green_15	SnAP146		5.17
Gem	SnAP147		4.92
Gentry	SnAP148		4.42
Gina	SnAP149	SBDP	5.61
Gold_Mine	SnAP150	SBDP	4.42
Gold_Ribbon_(Ex_08120703)	SnAP151		5.69
Goldcrop	SnAP152		5.36
Golden_Gate_Wax	SnAP153		5.08
Golden_Rod	SnAP154		4.58
Golden_Sands	SnAP155		6.75
Goldette	SnAP156		5.25
Goldie	SnAP157		5.67
Goldkist	SnAP158		3.92
Goldrush	SnAP159	SBDP	5.22
Grand_Canyon	SnAP160		4.58
Green_Arrow	SnAP161	SBDP	5.25
Green_Genes	SnAP162		5.83
Greenpak	SnAP163		4.25
Greensleeves	SnAP164		4.83
Grenoble	SnAP165	SBDP	4.5
Harvester	SnAP166		4.58
Hayden	SnAP167	SBDP	3.67
Hercules	SnAP168	SBDP	4.22
Hialeah	SnAP169	SBDP	4.42
Highway	SnAP170		5.83
Homestyle	SnAP171		3.5
Hystyle	SnAP172	SBDP	5.75
Idaho_Refugee	SnAP173	SBDP	5.36
Ideal_Market	SnAP174		5.17
Igloo	SnAP175	SBDP	3.67
Impact	SnAP176	SBDP	5.03
Improved_Tendergreen	SnAP177		3.92
Imuna	SnAP178		3.83
Indy_Gold	SnAP179		3.58
Isar	SnAP180		7.75
IVT_7214	SnAP181		5.61
IVT_7233	SnAP182		4.44
Jade	SnAP183	SBDP	4
Jolanda	SnAP184		4.31
Jubba	SnAP185		5.25
Juliet	SnAP186		5.67
Jumbo	SnAP187		4.06
Kentucky_Blue	SnAP188		4.86
Kentucky_Wonder_Bush	SnAP189		6.42
Kentucky_Wonder_Pole	SnAP190		5.25
Keygold	SnAP191		4.94
Koala	SnAP192	SBDP	7.19
Kylian	SnAP193	SBDP	6.67
Labrador	SnAP194	SBDP	4.78
Lake_Erie	SnAP195		7.11
Lake_Geneva	SnAP196		4.67
Lake_Largo	SnAP197		5.17
Lake_Shasta	SnAP198		5.86
Lake_Superior	SnAP199		5.58
Lakeland	SnAP200		4.75
Lancer	SnAP201		6.64
Landmark	SnAP202	SBDP	4.67
Landreth's_Stringless	SnAP203	SBDP	4.58
Laureat	SnAP204		5.17
Legion	SnAP205		6.39
Leon	SnAP206		5.19
Lute	SnAP207		5.28
Lynx	SnAP208		3.81
Magnum	SnAP209	SBDP	4.08
Majestic	SnAP210		4.53
Malibu	SnAP211		6.83
Marseille	SnAP212		5.22
Masai	SnAP213	SBDP	6.75
Matador	SnAP214	SBDP	4.67
Maxibel	SnAP215		4.58
McCaslan_No._42	SnAP216		6.67
Medinah	SnAP217	SBDP	5.75
Mercury	SnAP218	SBDP	5.08
Miami	SnAP219		4.92
Mikado	SnAP220		4.67
Minidoka	SnAP221		7.06
Minuette	SnAP222	SBDP	4.75
Mirada	SnAP223		5
Modus	SnAP224		5.33
Molly	SnAP225		6.92
Monaco	SnAP226		5.08
Moncayo	SnAP227		5.33
Mount_Hood	SnAP228		6.81
Mustang	SnAP229		4.61
Navarro	SnAP230	SBDP	4.47
Nicelo	SnAP231	SBDP	5.67
Nickel	SnAP232		7
Nomad	SnAP233	SBDP	5.64
Nomara	SnAP234		5.92
Normandie	SnAP235	SBDP	7.25
NY6020-5	SnAP236	SBDP	3.58
Opus	SnAP237	SBDP	5.36
Oregon_1604M	SnAP238	SBDP	6.33
Oregon_2065	SnAP239	SBDP	7.25
Oregon_5402	SnAP240	SBDP	6.17
Oregon_5630	SnAP241	SBDP	7.53
Oregon_91G	SnAP242	SBDP	6.67
Oregon_Giant_Pole	SnAP243		4.67
Orient	SnAP244		5.94
Ovation	SnAP245		5
Palati	SnAP246	SBDP	4.72
Paloma	SnAP247	SBDP	5.53
Panama	SnAP248	SBDP	6.75
Paulista	SnAP249	SBDP	6.42
Pax	SnAP250		4.61
Peak	SnAP251		3.92
Pencil_Pod_Golden_Wax	SnAP252		4.14
Petite	SnAP253		4.89
Pierre	SnAP254		6.83
Pirate	SnAP255		4.83
Pix	SnAP256	SBDP	6.33
Podsquad	SnAP257		5.25
Polder	SnAP258	SBDP	5.58
Primo	SnAP259		4
Producer	SnAP261		5.44
Profit	SnAP262	SBDP	5.19
Profit_Maker	SnAP263		4.42
Prosperity	SnAP264	SBDP	4.44
Provider	SnAP265	SBDP	3.47
Quest	SnAP266		5.06
Rainier	SnAP267		5.92
Rapids	SnAP268		6.08
Redon	SnAP269	SBDP	7.83
Refugee_Wax	SnAP270		6.33
Renegade	SnAP271	SBDP	4.89
Resisto	SnAP272		4.39
Rocdor	SnAP274	SBDP	5.67
Rockport	SnAP275	SBDP	5.33
Rodeo	SnAP276		5.11
Roller	SnAP277	SBDP	7.25
Roma_II	SnAP279	SBDP	5.08
Romano_118	SnAP280	SBDP	4.67
Romano_Gold	SnAP281	SBDP	5.5
Romano_Purpiat	SnAP282		5.5
Royal_Burgundy	SnAP283	SBDP	4.36
Royalty_Purple_Pod	SnAP284		4.5
Salou	SnAP285		4.83
Sapporo	SnAP286	SBDP	5.86
Saratoga	SnAP287		4.14
Satin	SnAP288		5.83
Savor	SnAP289		4.75
Score	SnAP290		4.67
Scorpio	SnAP291	SBDP	4.08
Sea_biscuit	SnAP292	SBDP	4.11
Secretariat	SnAP293	SBDP	4.11
Selecta	SnAP294	SBDP	7.42
Sentry	SnAP295		4.58
Serengeti	SnAP296	SBDP	3.92
Serin	SnAP297	SBDP	8.17
Seville	SnAP298	SBDP	4.75
Shade	SnAP299	SBDP	5.33
Shamrock	SnAP300		4.33
Shannon	SnAP301		4.89
Shore	SnAP302		3.67
Sinclair_Butterwax	SnAP303		4.75
Sirio	SnAP304	SBDP	6.5
Slenderella	SnAP305	SBDP	5.61
Slenderette	SnAP306		5.36
Slendergreen	SnAP307		4.28
Slenderpack	SnAP308	SBDP	5
Slenderwax	SnAP309		4.47
Slimgreen	SnAP310		5
Slimgym	SnAP311		4.83
Smilo	SnAP312		6.58
Soleil	SnAP313		6.42
Sonata	SnAP314		4.33
Sonesta	SnAP315	SBDP	5.33
Spartacus	SnAP316	SBDP	5.67
Speedy	SnAP317	SBDP	5.22
Splendergold	SnAP318		5.08
Sprite	SnAP319		6.25
Sprout	SnAP320		5.78
Spurt	SnAP321		4.83
Stallion	SnAP322	SBDP	4.58
Stayton	SnAP323	SBDP	4.86
Stiletto	SnAP324		4.56
Storm	SnAP325	SBDP	4.83
Stretch	SnAP326		5.17
Stride	SnAP327		3.97
Strike	SnAP328	SBDP	5.83
Stringless_Frech_Filet	SnAP329		4.53
Stringless_Green_Refugee	SnAP330		5.58
Summit	SnAP331	SBDP	5.81
Sundial	SnAP332		5.5
Sungold_(CW_198)	SnAP333		5.75
Sunrae	SnAP334		3.42
Sunrise	SnAP335		5
Surfing	SnAP336		5.25
Symphony	SnAP337		5.22
Tanta	SnAP338		6.17
Tapia	SnAP339	SBDP	5.31
Tavera	SnAP340		6.75
Tema	SnAP341		4.72
Tempest	SnAP342		4.97
Tenderblue	SnAP343		4.5
Tendercrop	SnAP344	SBDP	4.33
Tendergreen	SnAP345	SBDP	3.92
Tenderlake	SnAP346		5.11
Teresa_(Pretoria)	SnAP347		5.67
Teseo	SnAP348	SBDP	4.31
Thor	SnAP349		3.83
Thoroughbred	SnAP350	SBDP	4.33
Tidal_Wave	SnAP351		5.11
Titan	SnAP352	SBDP	5.17
Top_Crop	SnAP353	SBDP	2.83
Torrent	SnAP354		3.67
Trail_of_Tears	SnAP355		5.08
Trend	SnAP356		4.06
Triumph	SnAP357		4.92
Trueblue	SnAP358	SBDP	4.5
Ulysses	SnAP359	SBDP	3.58
Unidor	SnAP360	SBDP	4.42
US_Refugee_5	SnAP361		6.58
Valentino	SnAP362	SBDP	4.5
Valgold	SnAP363		4.58
Velour	SnAP364		7.22
Venture	SnAP365	SBDP	6.25
Vitagreen	SnAP366		4.36
Volta	SnAP367		5.56
Warrior	SnAP368	SBDP	4.83
Wax_216	SnAP369		4.25
Wax_Romano_82264	SnAP370		4.58
White_Seeded_Provider	SnAP371		4.89
Widusa	SnAP372	SBDP	4.92
Win	SnAP373		3.64
Wondergreen	SnAP374		4.36
Wrangler	SnAP375		4.61
Yukon	SnAP376		5.42
Zeus	SnAP377	SBDP	6.44
Zodiac	SnAP378	SBDP	6
