# Supplementary material for: Genome-Wide Association Study (GWAS) of White Mold Resistance in Snap Bean
Source: Genes (Basel). 2022 Dec 6;13(12):2297. doi: 10.3390/genes13122297 (PMC9777983; doi:10.3390/genes13122297)
Supplement: Supplementary file 1 [file genes-13-02297-s001.zip › Supple Table S3.xlsx]

## Sheet: Shapiro-Wilke
Table S3. Shapiro-Wilke test results for mean straw test, mean field data for years, combined field mean years, and indexed field geometric mean years for two snap bean diversity panels.
	Straw test mean	Log of straw test mean	Severity 2012 mean	Severity 2013 mean	Incidence 2012 mean	Incidence 2013 mean	severity 2012 & 2013 mean	incidence 2012 & 2013 mean	index severity & incidence 2012 geomean	index severity & incidence 2013 geomean
Shapiro-Wilke P-value	3.012e-06	0.1626	0.005722	0.003708	0.04266	< 2.2E-16	0.358	0.2738	0.05656	7.404e-07
