# Supplementary material for: Genome-Wide Association Study (GWAS) of White Mold Resistance in Snap Bean
Source: Genes (Basel). 2022 Dec 6;13(12):2297. doi: 10.3390/genes13122297 (PMC9777983; doi:10.3390/genes13122297)
Supplement: Supplementary file 1 [file genes-13-02297-s001.zip › Supple Table S4.xlsx]

## Sheet: unique SNPs trimmed
Table S4. Detailed view of candidate genes identified within 100Kb of a SNP position from GWAS of two snap bean diversity panels.
Data Set	Reference Genome	SNP	Chrom.	Position	P.value	MAF	Minus 100kb	Plus 100kb	Gene Annotation	Start	End	Gene Model	Strand	Reference
straw test	Andean	Chr01pos46254411	1	46254411	9.73883e-07	0.0506667	46154411	46354411	PPR repeat family (PPR_2)	46316751	46318142	Phvul.001G205100.1	-	32,34,36
Severity 2012 & 2013 average	Andean	Chr02pos34938882	2	34938882	4.72107e-06	0.0845588	34838882	35038882	Remorin	34887476	34897693	Phvul.002G186400.2	-	54
									pentatricopeptide repeat domain-containing protein 1 (PTCD1)	34930806	34933062	Phvul.002G186700.1	+	32,34,36
									LRR RECEPTOR-LIKE SERINE/THREONINE-PROTEIN KINASE GSO1	34985451	34990279	Phvul.002G187300.1	+	37,38,40,59
2013 DSI	Andean	Chr02pos41768892	2	41768892	1.87907e-07	0.102941	41668892	41868892	PPR repeat (PPR_1) // PPR repeat family (PPR_2)	41803607	41806603	Phvul.002G246300.2	+	32,34,36
2013 DSI	Meso	Chr02pos42951653	2	42951653	3.24531e-09	0.102941	42851653	43051653	PPR repeat (PPR_1) // PPR repeat family (PPR_2)	42983525	42985652	Pv5-593.02G239900.1	+	32,34,36
Severity 2012 & 2013 average	Meso	Chr02pos51285689	2	51285689	3.98154e-07	0.169118	51185689	51385689	PPR repeat family (PPR_2)	51295773	51298868	Pv5-593.02G328400.1	+	32,34,36
2013 DSI	Meso	Chr03pos357403	3	357403	2.64113e-06	0.132353	257403	457403	PPR repeat family (PPR_2) // Pentatricopeptide repeat domain (PPR_3)	256367	258995	Pv5-593.03G001000.1	-	32,34,36
									PPR repeat family (PPR_2)	266756	269333	Pv5-593.03G001200.1	-	32,34,36
									LEUCINE-RICH REPEAT-CONTAINING PROTEIN	388433	402181	Pv5-593.03G002200.1	-	37,38,40
									LEUCINE-RICH REPEAT-CONTAINING PROTEIN	416367	432684	Pv5-593.03G002400.1	-	37,38,40
									LEUCINE-RICH REPEAT-CONTAINING PROTEIN	434987	445699	Pv5-593.03G002500.1	-	37,38,40
									LEUCINE-RICH REPEAT-CONTAINING PROTEIN	453639	466864	Pv5-593.03G002700.1	-	37,38,40
2013 DSI	Andean	Chr03pos430964	3	430964	5.3832e-07	0.139706	330964	530964	LEUCINE-RICH REPEAT-CONTAINING PROTEIN	323766	334130	Phvul.003G002700.1	+	37,38,40
									LEUCINE-RICH REPEAT-CONTAINING PROTEIN	335313	348092	Phvul.003G002600.1	+	37,38,40
									LEUCINE-RICH REPEAT-CONTAINING PROTEIN	380415	398569	Phvul.003G002300.1	+	37,38,40
									PPR repeat family (PPR_2)	520317	523436	Phvul.003G001300.1	+	32,34,36
Incidence 2012 & 2013 average	Meso	Chr03pos6274693	3	6274693	2.2755e-06	0.0735294	6174693	6374693	PENTATRICOPEPTIDE REPEAT-CONTAINING PROTEIN-LIKE PROTEIN	6291851	6297662	Pv5-593.03G048000.1	+	32,34,36
									CHITINASE	6321493	6322651	Pv5-593.03G048400.1	+	43,44
									CHITINASE	6326216	6327116	Pv5-593.03G048500.1	+	43,44
straw test	Andean	Chr03pos46795664	3	46795664	3.70198e-06	0.226667	46695664	46895664	Pentatricopeptide repeat domain (PPR_3)	46815069	46820694	Phvul.003G234700.2	-	32,34,36
2012 DSI	Andean	Chr04pos38778892	4	38778892	1.06595e-07	0.0955882	38678892	38878892	XYLOGLUCAN ENDOTRANSGLUCOSYLASE/HYDROLASE PROTEIN 8-RELATED	38846273	38846696	Phvul.004G111800.1	+	53
Severity 2012 & 2013 average	Meso	Chr04pos46104790	4	46104790	4.54772e-07	0.154412	46004790	46204790	Zinc finger, C2H2	46111098	46118500	Pv5-593.04G110700.1	-	46
straw test	Andean	Chr05pos298431	5	298431	6.32783e-09	0.413333	198431	398431	ENDOGLUCANASE 3-RELATED	249820	253138	Phvul.005G003100.1	+	48
straw test	Meso	Chr05pos1385913	5	1385913	1.40984e-09	0.484	1285913	1485913	ANKYRIN REPEAT PROTEIN	1342720	1348942	Pv5-593.05G006800.1	-	41,42
									LEUCINE-RICH REPEAT (LRR) FAMILY PROTEIN-RELATED	1404152	1405849	Pv5-593.05G007400.1	-	37,38,40
									Leucine Rich Repeat (LRR_1) // Leucine rich repeat N-terminal domain (LRRNT_2) // Leucine rich repeat (LRR_8)	1409680	1412885	Pv5-593.05G007500.1	+	37,38,40
2012 DSI	Andean	Chr05pos38076792	5	38076792	6.13379e-07	0.0992647	37976792	38176792	DOF ZINC FINGER PROTEIN (C2C2) DOF1.1-RELATED	37995998	37997749	Phvul.005G137700.1	-	47
Severity 2012 & 2013 average	Meso	Chr05pos43365299	5	43365299	1.40938e-08	0.110294	43265299	43465299	serine/threonine protein kinase (w/ LRR motifs)	43276638	43278302	Pv5-593.05G151500.1	+	39
straw test	Meso	Chr06pos22888282	6	22888282	1.304e-06	0.168	22788282	22988282	PROTEIN PMR5-RELATED	22910292	22914979	Pv5-593.06G076200.1	+	50
straw test	Andean	Chr06pos28241345	6	28241345	5.12774e-06	0.101333	28141345	28341345	Protein tyrosine kinase (Pkinase_Tyr) // Leucine rich repeat (LRR_8)	28205182	28212318	Phvul.006G180200.1	-	37,38,40
2012 DSI	Andean	Chr06pos28636391	6	28636391	1.07678e-05	0.161765	28536391	28736391	DOF ZINC FINGER PROTEIN DOF1.1-RELATED	28540332	28542242	Phvul.006G184100.1	-	47
									SERINE-THREONINE PROTEIN KINASE (no LRR motifs)	28585177	28588685	Phvul.006G184700.1	-	39
									PPR repeat family (PPR_2)	28715334	28718269	Phvul.006G186200.1	+	32,34,36
straw test	Meso	Chr06pos32949273	6	32949273	9.38543e-07	0.0986667	32849273	33049273	Serine-threonine/tyrosine-protein kinase catalytic domain // Leucine-rich repeat	32920104	32927026	Pv5-593.06G188200.1	-	37,38,39,40
Incidence 2012 & 2013 average	Meso	Chr06pos33593046	6	33593046	1.60406e-06	0.154412	33493046	33693046	Non-specific serine/threonine protein kinase (no LRR motifs)	33542490	33545723	Pv5-593.06G195500.1	+	39
									DOF ZINC FINGER PROTEIN DOF1.1-RELATED	33580748	33583150	Pv5-593.06G196100.1	+	47
Incidence 2012 & 2013 average	Meso	Chr06pos35277738	6	35277738	8.74968e-07	0.176471	35177738	35377738	PLANT THIONIN FAMILY PROTEIN	35187698	35190125	Pv5-593.06G218200.1	+	52
2012 DSI	Meso	Chr06pos35297840	6	35297840	1.76248e-09	0.176471	35197840	35397840	PPR repeat (PPR_1) // PPR repeat family (PPR_2)	35396098	35398267	Pv5-593.06G221200.1	+	32,34,36
straw test	Andean	Chr07pos5661801	7	5661801	2.03478e-10	0.341333	5561801	5761801	LRR RECEPTOR-LIKE SERINE/THREONINE-PROTEIN KINASE ERL1-RELATED	5608858	5616443	Phvul.007G063200.1	-	37,38,39,40
straw test	Meso	Chr07pos6427041	7	6427041	2.64678e-17	0.338667	6327041	6527041	PEROXIDASE 66	6398794	6401141	Pv5-593.07G065500.1	-	32,51
									Pentatricopeptide repeat // Tetratricopeptide-like helical domain	6410019	6411795	Pv5-593.07G065700.1	+	32,34,36
Incidence 2012 & 2013 average	Andean	Chr07pos27633446	7	27633446	6.56997e-06	0.0735294	27533446	27733446	PPR repeat family (PPR_2) // Pentatricopeptide repeat domain (PPR_3)	27625967	27628446	Phvul.007G163500.1	+	32,34,36
2012 DSI	Meso	Chr07pos33701341	7	33701341	6.19232e-06	0.330882	33601341	33801341	Putative Subtilisin homologue	33696327	33697721	Orysa|LOC_Os04g02960.1_GX199715M	-	49
									putative LTP family protein precursor	33648563	33650159	Orysa|LOC_Os08g27674.1_GX5118P	+	58
straw test	Andean	Chr08pos6960113	8	6960113	7.13251e-08	0.309333	6860113	7060113	SUBTILASE FAMILY PROTEIN-RELATED	6959125	6965524	Phvul.008G073700.1	-	49
straw test	Meso	Chr08pos7480271	8	7480271	2.69142e-11	0.277333	7380271	7580271	Ankyrin repeat protein	7558653	7564485	Pv5-593.08G077000.1	+	41,42
Incidence 2012 & 2013 average	Andean	Chr08pos9597483	8	9597483	1.14482e-05	0.338235	9497483	9697483	DISEASE RESISTANCE FAMILY PROTEIN/LRR FAMILY PROTEIN-RELATED	9524524	9527845	Phvul.008G093900.1	+	37,38,40
									DISEASE RESISTANCE FAMILY PROTEIN/LRR FAMILY PROTEIN-RELATED	9544428	9547723	Phvul.008G094000.1	+	37,38,40
2012 DSI	Meso	Chr08pos10162589	8	10162589	7.53641e-06	0.338235	10062589	10262589	DISEASE RESISTANCE FAMILY PROTEIN/LRR FAMILY PROTEIN-RELATED	10085427	10088748	Pv5-593.08G093900.1	+	37,38,40
									DISEASE RESISTANCE FAMILY PROTEIN/LRR FAMILY PROTEIN-RELATED	10113710	10117031	Pv5-593.08G094000.1	+	37,38,40
2012 DSI	Meso	Chr08pos57506154	8	57506154	7.54666e-06	0.150735	57406154	57606154	AT-HOOK MOTIF NUCLEAR LOCALIZED PROTEIN 15	57484546	57486311	Pv5-593.08G224800.1	+	56,57
									Thaumatin family	57522434	57523765	Pv5-593.08G225100.1	+	55
2012 DSI	Andean	Chr09pos14451719	9	14451719	1.06662e-05	0.0772059	14351719	14551719	ETHYLENE-RESPONSIVE TRANSCRIPTION FACTOR ERF003	14374576	14375889	Phvul.009G089300.1	-	7,45
									PPR repeat family (PPR_2) // Pentatricopeptide repeat domain (PPR_3)	14533527	14536705	Phvul.009G090400.1	-	32,34,36
Incidence 2012 & 2013 average	Meso	Chr09pos23304647	9	23304647	1.16515e-06	0.0625	23204647	23404647	PPR repeat (PPR_1) // PPR repeat family (PPR_2) // Pentatricopeptide repeat domain (PPR_3)	23256769	23259327	Pv5-593.09G145700.1	+	32,34,36
2012 DSI	Meso	Chr10pos46178860	10	46178860	1.3611e-06	0.209559	46078860	46278860	ETHYLENE-RESPONSIVE TRANSCRIPTION FACTOR 14-RELATED	46240840	46241692	Pv5-593.10G160900.1	+	7,45
									PTHR24006:SF492 - F-BOX/LRR-REPEAT PROTEIN 5	46265315	46266983	Pv5-593.10G161300.1	-	60,61
									PTHR24006:SF492 - F-BOX/LRR-REPEAT PROTEIN 5	46270009	46272376	Pv5-593.10G161400.1	-	60,61
Notes: Gene annotations from Phytozome v13. Numbered references correspond to list in the paper "Genome Wide Association Study (GWAS) for White Mold Resistance in Snap Bean".
